# Supplementary material for: Inefficient antiviral response in reconstituted small-airway epithelium from chronic obstructive pulmonary disease patients following human parainfluenza virus type 3 infection
Source: Virol J. 2024 Apr 2;21:78. doi: 10.1186/s12985-024-02353-7 (PMC10988791; doi:10.1186/s12985-024-02353-7)
Supplement: Supplementary file 2 — Supplementary Material 2 [file 12985_2024_2353_MOESM2_ESM.xlsx]

## Sheet: Feuil1
Sample Name	Donnor	HPIV-3 infection	COPD donor	Raw reads	Filtered reads	Mapped reads
P1INF1	1	Yes	Non-COPD	30433972	26417504	24200788
P1INF2	1	Yes	Non-COPD	31451393	27120051	24858304
P1NI1	1	No	Non-COPD	24971633	22379899	20780440
P1NI2	1	No	Non-COPD	27515830	24774386	23176586
P2INF1	2	Yes	COPD	65610351	57063322	53348751
P2INF2	2	Yes	COPD	30260909	26482638	24508393
P2NI1	2	No	COPD	61498410	59073614	56475407
P2NI2	2	No	COPD	72069664	68640948	65885803
P3INF1	3	Yes	Non-COPD	43252274	36992736	33347553
P3INF2	3	Yes	Non-COPD	33917946	28681125	26036286
P3NI1	3	No	Non-COPD	33185344	29178625	27423008
P3NI2	3	No	Non-COPD	48298711	42316992	39703502
P5INF1	5	Yes	COPD	29278937	25511848	23497365
P5INF2	5	Yes	COPD	38705321	33638063	31153696
P5NI1	5	No	COPD	32737856	30822395	29177282
P5NI2	5	No	COPD	28351500	26696370	24821627
P6INF1	6	Yes	Non-COPD	29226819	25267313	23548810
P6INF2	6	Yes	Non-COPD	37123777	32092637	28273864
P6NI1	6	No	Non-COPD	21622568	19295439	18100792
P6NI2	6	No	Non-COPD	25743593	22985829	21590351
P7NI1	7	No	COPD	43627375	41355408	39387812
P7NI2	7	No	COPD	39605099	37800077	36029316
P7INF1	7	Yes	COPD	29761343	26591787	23722209
P7INF2	7	Yes	COPD	29365385	26452578	23772672
P8NI1	8	No	COPD	57641414	54936464	52468797
P8NI2	8	No	COPD	37595678	36129543	34598187
P8INF1	8	Yes	COPD	103152589	92807930	86662370
P8INF2	8	Yes	COPD	55040886	49111183	45733689
P9NI1	9	No	COPD	26817154	25762896	24448377
P9NI2	9	No	COPD	48951594	46835847	44308742
P9INF1	9	Yes	COPD	35436172	32288210	30021003
P9INF2	9	Yes	COPD	107159352	96924470	90886010
P10INF1	10	Yes	Non-COPD	39912063	34452028	29973947
P10INF2	10	Yes	Non-COPD	60540520	52881895	45209020
P10NI1	10	No	Non-COPD	60623460	57997863	54983056
P10NI2	10	No	Non-COPD	50754794	48617385	46205755
