# Supplementary material for: Inefficient antiviral response in reconstituted small-airway epithelium from chronic obstructive pulmonary disease patients following human parainfluenza virus type 3 infection
Source: Virol J. 2024 Apr 2;21:78. doi: 10.1186/s12985-024-02353-7 (PMC10988791; doi:10.1186/s12985-024-02353-7)
Supplement: Supplementary file 3 — Supplementary Material 3 [file 12985_2024_2353_MOESM3_ESM.xlsx]

## Sheet: Non-COPD
Canonical Pathways	-log(p-value)	z-score	Molecules
Role of Hypercytokinemia/hyperchemokinemia in the Pathogenesis of Influenza	33.5	5.385	AREG,CASP1,CCL4,CCL5,CXCL10,DDX58,EIF2AK2,IFIT2,IFIT3,IFNB1,IFNL1,IFNL2,IFNL3,IFNL4,IL1A,IL1RN,IL36A,IL6,IRF7,ISG15,ISG20,MX1,MYD88,OAS1,OAS2,OAS3,RSAD2,STAT1,STAT2
Interferon Signaling	22.8	3.638	IFI35,IFI6,IFIT1,IFIT3,IFITM1,IFITM2,IFITM3,IFNB1,ISG15,JAK2,MX1,OAS1,PSMB8,SOCS1,STAT1,STAT2,TAP1
Role of Pattern Recognition Receptors in Recognition of Bacteria and Viruses	13.2	3.162	C3AR1,CASP1,CCL5,CLEC7A,DDX58,EIF2AK2,IFIH1,IFNB1,IL1A,IL36A,IL6,IRF7,MYD88,OAS1,OAS2,OAS3,TLR2,TNFSF10,TNFSF13B
Communication between Innate and Adaptive Immune Cells	7.55	NA	CCL4,CCL5,CXCL10,HLA-F,IFNB1,IL1A,IL1RN,IL36A,IL6,TLR2,TNFSF13B
Granulocyte Adhesion and Diapedesis	6.61	NA	CCL20,CCL4,CCL5,CCL8,CXCL10,CXCL11,CXCL13,CXCL5,CXCL9,IL1A,IL1RN,IL36A,MMP13
Dendritic Cell Maturation	6.3	3.464	FCGR2A,HLA-F,IFNB1,IL1A,IL1RN,IL36A,IL6,JAK2,MYD88,PLCL1,STAT1,STAT2,TLR2
Agranulocyte Adhesion and Diapedesis	6.06	NA	CCL20,CCL4,CCL5,CCL8,CXCL10,CXCL11,CXCL13,CXCL5,CXCL9,IL1A,IL1RN,IL36A,MMP13
Role of JAK1, JAK2 and TYK2 in Interferon Signaling	5.02	NA	IFNB1,JAK2,SOCS1,STAT1,STAT2
Role of PKR in Interferon Induction and Antiviral Response	4.8	2.333	CASP1,DDX58,EIF2AK2,HSPA6,IFIH1,IFNB1,MYD88,STAT1,STAT2
TREM1 Signaling	4.41	2.646	CASP1,DEFB4A/DEFB4B,IL6,JAK2,MYD88,NLRC5,TLR2
Role of MAPK Signaling in Inhibiting the Pathogenesis of Influenza	4.41	2.646	CCL5,CXCL10,EIF2AK2,IFNB1,IL6,MYD88,PLAAT2
Role of Cytokines in Mediating Communication between Immune Cells	4.28	NA	IFNB1,IFNL1,IL1A,IL1RN,IL36A,IL6
Glucocorticoid Receptor Signaling	4.18	NA	CCL5,HSPA6,IFNB1,IL15RA,IL1A,IL1RN,IL22RA1,IL6,JAK2,KRT16,KRT23,KRT39,KRT6B,KRT78,MMP13,STAT1,TLR2
Antigen Presentation Pathway	3.95	NA	HLA-F,NLRC5,PSMB8,PSMB9,TAP1
IL-17 Signaling	3.94	3.162	CCL20,CXCL5,DEFB4A/DEFB4B,IL1A,IL36A,IL6,JAK2,MMP13,TNFSF10,TNFSF13B
Altered T Cell and B Cell Signaling in Rheumatoid Arthritis	3.9	NA	CXCL13,IL1A,IL1RN,IL36A,IL6,TLR2,TNFSF13B
Necroptosis Signaling Pathway	3.83	3	CASP1,EIF2AK2,IFNB1,MLKL,RBCK1,STAT1,STAT2,TNFSF10,ZBP1
Role of Macrophages, Fibroblasts and Endothelial Cells in Rheumatoid Arthritis	3.82	NA	CCL5,FGF2,IL1A,IL1RN,IL36A,IL6,JAK2,MMP13,MYD88,PLCL1,SOCS1,TLR2,TNFSF13B
Differential Regulation of Cytokine Production in Intestinal Epithelial Cells by IL-17A and IL-17F	3.78	2	CCL4,CCL5,DEFB4A/DEFB4B,IL1A
Role of IL-17F in Allergic Inflammatory Airway Diseases	3.75	2	CCL4,CXCL10,CXCL5,IL6,MMP13
Atherosclerosis Signaling	3.74	NA	CCR3,IL1A,IL1RN,IL36A,IL6,MMP13,PLAAT2,S100A8
Role of RIG1-like Receptors in Antiviral Innate Immunity	3.7	1.342	DDX58,DHX58,IFIH1,IFNB1,IRF7
IL-10 Signaling	3.65	NA	CCR1,FCGR2A,IL1A,IL1RN,IL36A,IL6
Role of JAK family kinases in IL-6-type Cytokine Signaling	3.63	NA	IL6,JAK2,SOCS1,STAT1
IL-17A Signaling in Gastric Cells	3.57	NA	CCL20,CCL5,CXCL10,CXCL11
Graft-versus-Host Disease Signaling	3.52	NA	HLA-F,IL1A,IL1RN,IL36A,IL6
Tumor Microenvironment Pathway	3.46	2.333	CD274,FGF2,HLA-F,IDO1,IL6,JAK2,MMP13,PDCD1LG2,SLC16A1
Toll-like Receptor Signaling	3.45	2.449	EIF2AK2,IL1A,IL1RN,IL36A,MYD88,TLR2
Acute Phase Response Signaling	3.39	1.89	C1R,C1S,IL1A,IL1RN,IL36A,IL6,JAK2,MYD88,SOCS1
Guanosine Nucleotides Degradation III	3.32	NA	NT5C3A,NT5E,XDH
Urate Biosynthesis/Inosine 5'-phosphate Degradation	3.22	NA	NT5C3A,NT5E,XDH
Airway Pathology in Chronic Obstructive Pulmonary Disease	3.18	NA	CCL20,FGF2,IL1A,IL36A,IL6,TNFSF10,TNFSF13B
Adenosine Nucleotides Degradation II	3.04	NA	NT5C3A,NT5E,XDH
IL-6 Signaling	3.01	1.89	IL1A,IL1RN,IL36A,IL6,JAK2,SOCS1,TNFAIP6
IL-17A Signaling in Airway Cells	2.91	NA	CCL20,CXCL5,DEFB4A/DEFB4B,IL6,JAK2
Differential Regulation of Cytokine Production in Macrophages and T Helper Cells by IL-17A and IL-17F	2.88	NA	CCL4,CCL5,IL6
Neuroinflammation Signaling Pathway	2.88	3.162	CASP1,CCL5,CXCL10,HLA-F,IFNB1,IL6,IRF7,JAK2,MYD88,STAT1,TLR2
Purine Nucleotides Degradation II (Aerobic)	2.81	NA	NT5C3A,NT5E,XDH
Inflammasome pathway	2.74	NA	AIM2,CASP1,MYD88
Oncostatin M Signaling	2.72	2	JAK2,MMP13,MT2A,STAT1
Coronavirus Replication Pathway	2.65	-1	ACE2,IFITM1,IFITM2,IFITM3
JAK/Stat Signaling	2.51	1.342	IL6,JAK2,SOCS1,STAT1,STAT2
Role of IL-17A in Arthritis	2.33	NA	CCL20,CCL5,CXCL5,MMP13
Crosstalk between Dendritic Cells and Natural Killer Cells	2.31	2	HLA-F,IFNB1,IL15RA,IL6,TNFSF10
Th17 Activation Pathway	2.27	2.236	CCL20,DEFB4A/DEFB4B,IL6,JAK2,MYD88
Th1 and Th2 Activation Pathway	2.27	NA	CCR1,CCR3,CD274,IL6,JAK2,SOCS1,STAT1
T Cell Exhaustion Signaling Pathway	2.21	2.449	CD274,HLA-F,IL6,JAK2,PDCD1LG2,STAT1,STAT2
Retinoic acid Mediated Apoptosis Signaling	2.19	2	IFNB1,PARP12,PARP9,TNFSF10
STAT3 Pathway	2.18	1.342	FGF2,IL15RA,IL1A,IL22RA1,JAK2,SOCS1
NF-_B Signaling	2.16	2.646	EIF2AK2,IL1A,IL1RN,IL36A,MYD88,TLR2,TNFSF13B
Protein Ubiquitination Pathway	2.16	NA	HLA-F,HSPA6,PSMA6,PSMB8,PSMB9,TAP1,UBE2L6,USP18,USP41
Role of JAK2 in Hormone-like Cytokine Signaling	2.08	NA	JAK2,SOCS1,STAT1
Hepatic Cholestasis	2.07	NA	IL1A,IL1RN,IL36A,IL6,MYD88,TNFSF10,TNFSF13B
Hepatic Fibrosis / Hepatic Stellate Cell Activation	2.07	NA	CCL5,CXCL9,FGF2,IL1A,IL6,MMP13,STAT1
Role of JAK1 and JAK3 in _c Cytokine Signaling	1.98	NA	IL15RA,JAK2,SOCS1,STAT1
Complement System	1.98	NA	C1R,C1S,C3AR1
Type I Diabetes Mellitus Signaling	1.91	1	HLA-F,JAK2,MYD88,SOCS1,STAT1
p38 MAPK Signaling	1.81	2.236	DDIT3,IL1A,IL1RN,IL36A,STAT1
LXR/RXR Activation	1.77	-2.236	IL1A,IL1RN,IL36A,IL6,S100A8
Th1 Pathway	1.77	1.342	CD274,IL6,JAK2,SOCS1,STAT1
Role of MAPK Signaling in the Pathogenesis of Influenza	1.76	NA	CCL5,CXCL10,IFNB1,PLAAT2
Prolactin Signaling	1.75	NA	JAK2,NMI,SOCS1,STAT1
iNOS Signaling	1.75	NA	JAK2,MYD88,STAT1
Erythropoietin Signaling Pathway	1.69	-1.633	IL1A,IL36A,IL6,JAK2,TNFSF10,TNFSF13B
Systemic Lupus Erythematosus Signaling	1.62	NA	FCGR2A,HLA-F,IL1A,IL1RN,IL36A,IL6,TNFSF13B
Phagosome Formation	1.61	NA	C3AR1,CLEC7A,FCGR2A,PLCL1,TLR2
Regulation Of The Epithelial Mesenchymal Transition By Growth Factors Pathway	1.53	2.236	FGF2,IL6,JAK2,TNFSF10,TNFSF13B,TNFSF18
Role of Lipids/Lipid Rafts in the Pathogenesis of Influenza	1.49	NA	IFNB1,RSAD2
Apelin Cardiac Fibroblast Signaling Pathway	1.49	NA	ACE2,IL6
Salvage Pathways of Pyrimidine Ribonucleotides	1.48	2	APOBEC3A,APOBEC3G,CMPK2,EIF2AK2
UVA-Induced MAPK Signaling	1.48	NA	PARP12,PARP9,PLCL1,STAT1
MSP-RON Signaling Pathway	1.46	NA	JAK2,KLK8,TLR2
IL-22 Signaling	1.46	NA	IL22RA1,STAT1
Natural Killer Cell Signaling	1.45	1.633	FCGR2A,HLA-F,HSPA6,JAK2,MYD88,TNFSF10
Maturity Onset Diabetes of Young (MODY) Signaling	1.42	NA	APOL2,APOL4,APOL6
IGF-1 Signaling	1.4	NA	CCN3,IGFBP6,JAK2,SOCS1
NAD Salvage Pathway II	1.39	NA	NT5C3A,NT5E
PD-1, PD-L1 cancer immunotherapy pathway	1.37	NA	CD274,HLA-F,JAK2,PDCD1LG2
Antioxidant Action of Vitamin C	1.34	NA	GLRX,JAK2,PLAAT2,PLCL1
Ascorbate Recycling (Cytosolic)	1.32	NA	GLRX
Glutathione Redox Reactions II	1.32	NA	GLRX
Melatonin Degradation II	1.32	NA	IL4I1

## Sheet: COPD
Canonical Pathways	-log(p-value)	Ratio	z-score	Molecules
Sirtuin Signaling Pathway	4.7	0.124	0.378	AGTRAP,ATG16L2,ATG2A,ATG4D,ATG9A,ATP5F1D,BAX,CRTC2,CXCL8,CYC1,DOT1L,E2F1,GLUD2,H1-10,HSF1,KAT2A,LDHD,MAP1LC3A,MAPK12,MAPK15,NDUFA11,NDUFA3,NDUFA4L2,NDUFB7,NDUFS8,NDUFV1,NR1H2,PGAM4,SIRT6,SIRT7,SLC25A6,SUV39H1,TIMM17B,TP73,TSPO,UCP2
Sertoli Cell-Sertoli Cell Junction Signaling	3.73	0.129	NA	BCAR1,CLDN15,CLDN4,CLDN9,EPN1,EPN3,GSK3A,HRAS,ITGA5,ITGB4,JUP,MAP2K2,MAP3K10,MAP3K11,MAP3K12,MAP3K6,MAPK11,MAPK12,NECTIN1,NOS1,RASD2,RRAS,SPTAN1,SPTBN2,WAS
Signaling by Rho Family GTPases	3.34	0.115	-4.2	ARHGEF16,ARHGEF17,ARHGEF19,ARHGEF4,BAIAP2,CDC42EP5,CDH24,GNA11,GNB2,ITGA5,ITGB4,MAP2K2,MAP3K10,MAP3K11,MAP3K12,MAPK12,MYL6B,MYL9,PAK4,PI4KA,PIP5K1C,PKN1,PPP1R12C,RAC3,RHOD,RHOT2,SEPTIN4,SLC9A1,WAS
Ephrin Receptor Signaling	3.13	0.122	-3	BCAR1,EFNA3,EFNB1,EPHB3,EPHB6,GNA11,GNB2,GRIN1,GRIN3A,GRIN3B,HRAS,ITGA5,ITGB4,JAK2,MAP2K2,PAK4,PGF,PXN,RAC3,RAPGEF1,RASD2,RRAS,WAS
Integrin Signaling	3.11	0.117	-4.264	BCAR1,CAPN1,GRB7,HRAS,ITGA11,ITGA5,ITGA7,ITGB4,MAP2K2,MAP3K11,MYL9,PAK4,PARVB,PFN1,PXN,RAC3,RAPGEF1,RASD2,RHOD,RHOT2,RRAS,TLN1,TSPAN4,WAS,ZYX
Axonal Guidance Signaling	3.1	0.0951	NA	BAIAP2,BCAR1,CHMP1A,ECE2,EFNA3,EFNB1,EPHB3,EPHB6,ERBB2,GNA11,GNB2,HRAS,ITGA5,ITGB4,MAP2K2,MMP15,MMP2,MYL6B,MYL9,NGFR,NTN1,PAK4,PFN1,PGF,PLCB3,PLCD1,PLCD3,PLCH2,PLCL1,PLXNA1,PLXNA3,PLXNB1,PLXNB2,PRKCG,PXN,RAC3,RASD2,RHOD,RRAS,SEMA3D,SEMA3F,SEMA4A,SEMA4G,SEMA6C,UNC5B,WAS,WNT3A
Cardiac Hypertrophy Signaling	3.03	0.113	-3.545	GNA11,GNB2,HRAS,HSPB1,IL6,MAP2K2,MAP3K10,MAP3K11,MAP3K12,MAP3K6,MAPK11,MAPK12,MEF2C,MEF2D,MYL6B,MYL9,PLCB3,PLCD1,PLCD3,PLCH2,PLCL1,RAC3,RASD2,RHOD,RHOT2,RRAS,TGFB1
Phospholipase C Signaling	3.00	0.109	-3.128	ARHGEF16,ARHGEF17,ARHGEF19,ARHGEF4,FCGR2A,GNB2,HDAC5,HDAC7,HRAS,ITGA5,ITGB4,ITPR3,MAP2K2,MEF2C,MEF2D,MYL6B,MYL9,PLA2G4F,PLA2G6,PLCB3,PLCD1,PLCD3,PLD2,PRKCG,RAC3,RASD2,RHOD,RHOT2,RRAS
PTEN Signaling	2.99	0.132	2.84	BCAR1,CSNK2B,FOXO6,GSK3A,HRAS,INPP5J,ITGA5,ITGB4,MAP2K2,MAST2,NGFR,PREX2,RAC3,RASD2,RPS6KB2,RRAS,SHARPIN,SIRT6
Sucrose Degradation V (Mammalian)	2.93	0.444	-2	ALDOA,ALDOC,KHK,TKFC
14-3-3-mediated Signaling	2.91	0.134	-1.291	AKT1S1,BAX,GSK3A,HRAS,MAP2K2,MAPK12,PLCB3,PLCD1,PLCD3,PLCH2,PLCL1,PRKCG,RASD2,RRAS,SFN,TP73,TSC2
IL-15 Signaling	2.87	0.16	-2.309	AKT1S1,CXCL8,HRAS,JAK2,MAP2K2,MAPK11,MAPK12,MLST8,RAC3,RASD2,RPS6KB2,RRAS
mTOR Signaling	2.85	0.114	-2.324	AKT1S1,DGKZ,EIF4EBP1,FAU,HRAS,MLST8,PGF,PLD2,PPP2R1A,PPP2R3B,PRKCG,PRR5,RAC3,RASD2,RHOD,RHOT2,RPS15,RPS2,RPS28,RPS5,RPS6KB2,RPS9,RRAS,TSC2
Synaptic Long Term Potentiation	2.83	0.132	-2.5	GNA11,GRIN1,GRIN3A,GRIN3B,HRAS,ITPR3,MAP2K2,PLCB3,PLCD1,PLCD3,PLCH2,PLCL1,PPP1R14B,PPP1R1A,PRKCG,RASD2,RRAS
Mitotic Roles of Polo-Like Kinase	2.82	0.167	-1.134	ANAPC11,ANAPC2,CAPN1,CDC20,ESPL1,FZR1,PLK1,PPP2R1A,PPP2R3B,PRC1,TGFB1
Actin Cytoskeleton Signaling	2.72	0.11	-4.025	ARHGEF4,BAIAP2,BCAR1,CD14,CSK,FGF2,FLNA,HRAS,ITGA5,ITGB4,MAP2K2,MYH14,MYL6B,MYL9,PAK4,PFN1,PIP5K1C,PXN,RAC3,RASD2,RRAS,SLC9A1,SSH3,TLN1,WAS
Apelin Cardiomyocyte Signaling Pathway	2.72	0.141	-2.673	GNA11,MAPK11,MAPK12,MAPK15,MYL6B,MYL9,PLCB3,PLCD1,PLCD3,PLCH2,PLCL1,PRKCG,SLC9A1,TGFB1
Mitochondrial Dysfunction	2.59	0.117	NA	ACO2,ATP5F1D,ATP5MGL,COX8A,CYC1,FIS1,FURIN,GPX4,MAPK12,NDUFA11,NDUFA3,NDUFA4L2,NDUFB7,NDUFS8,NDUFV1,PINK1,PSENEN,RHOT2,UCP2,VPS9D1
Germ Cell-Sertoli Cell Junction Signaling	2.59	0.117	NA	BCAR1,EPN1,EPN3,HRAS,JUP,MAP2K2,MAP3K10,MAP3K11,MAP3K12,MAP3K6,MAPK12,PAK4,PXN,RAC3,RASD2,RHOD,RHOT2,RRAS,TGFB1,ZYX
UVC-Induced MAPK Signaling	2.58	0.176	-2.646	HRAS,MAP2K2,MAPK11,MAPK12,PRKCG,RASD2,RRAS,SMPD1,SMPD4
Regulation of Actin-based Motility by Rho	2.56	0.136	-3.606	ARHGDIA,BAIAP2,ITGA5,ITGB4,MYL6B,MYL9,PAK4,PFN1,PI4KA,PIP5K1C,RAC3,RHOD,RHOT2,WAS
GDP-mannose Biosynthesis	2.45	0.5	NA	GMPPB,GPI,PMM1
RhoGDI Signaling	2.42	0.111	3.153	ARHGAP1,ARHGDIA,ARHGEF16,ARHGEF17,ARHGEF19,ARHGEF4,CDH24,DGKZ,GNA11,GNB2,ITGA5,ITGB4,MYL6B,MYL9,PAK4,PI4KA,PIP5K1C,PPP1R12C,RAC3,RHOD,RHOT2
Cholecystokinin/Gastrin-mediated Signaling	2.38	0.126	-3.051	BCAR1,HRAS,ITPR3,MAP2K2,MAPK12,MEF2C,MEF2D,PLCB3,PRKCG,PXN,RAC3,RASD2,RHOD,RHOT2,RRAS
Paxillin Signaling	2.37	0.13	-2.333	BCAR1,CSK,HRAS,ITGA11,ITGA5,ITGA7,ITGB4,MAPK11,MAPK12,PAK4,PXN,RASD2,RRAS,TLN1
CXCR4 Signaling	2.36	0.114	-3.742	BCAR1,ELMO3,GNA11,GNB2,HRAS,ITPR3,MAP2K2,MAPK12,MYL6B,MYL9,PAK4,PLCB3,PRKCG,PXN,RAC3,RASD2,RHOD,RHOT2,RRAS
HGF Signaling	2.35	0.125	-3.051	HRAS,IL6,ITGA5,ITGB4,MAP2K2,MAP3K10,MAP3K11,MAP3K12,MAP3K6,MAPK12,PRKCG,PXN,RAPGEF1,RASD2,RRAS
UVA-Induced MAPK Signaling	2.32	0.133	-2.121	HRAS,MAPK11,MAPK12,PLCB3,PLCD1,PLCD3,PLCH2,PLCL1,RASD2,RPS6KB2,RRAS,SMPD1,SMPD4
Notch Signaling	2.29	0.189	0	DTX1,DTX2,FURIN,HES5,LFNG,PSENEN,RFNG
Reelin Signaling in Neurons	2.28	0.123	-3.051	APOE,ARHGEF16,ARHGEF4,GRIN1,GRIN3A,GRIN3B,ITGA5,MAP2K2,MAP3K10,MAP3K11,MAPK12,MAPK8IP1,MAPK8IP3,PAFAH1B3,RAPGEF1
Thrombin Signaling	2.26	0.106	-3.357	ARHGEF16,ARHGEF4,GNA11,GNB2,HRAS,ITPR3,MAP2K2,MAPK11,MAPK12,MYL6B,MYL9,PLCB3,PLCD1,PLCD3,PLCH2,PLCL1,PRKCG,RAC3,RASD2,RHOD,RHOT2,RRAS
Glycoaminoglycan-protein Linkage Region Biosynthesis	2.23	0.429	NA	B3GAT3,B4GALT7,XYLT2
Adrenomedullin signaling pathway	2.22	0.107	-2.828	BAX,CSK,GNA11,GSK3A,HRAS,ITPR3,KCNN4,MAP2K2,MAPK11,MAPK12,MAPK15,MMP2,NT5C,PLCB3,PLCD1,PLCD3,PLCH2,PLCL1,RASD2,RRAS,SHC2
SAPK/JNK Signaling	2.17	0.127	-2.53	DUSP8,HRAS,MAP3K10,MAP3K11,MAP3K12,MAP4K2,MAPK12,MAPK8IP1,MAPK8IP3,MINK1,RAC3,RASD2,RRAS
Role of MAPK Signaling in the Pathogenesis of Influenza	2.16	0.138	NA	BAX,CXCL10,HRAS,IFNB1,MAP2K2,MAPK11,MAPK12,PLA2G4F,PLA2G6,RASD2,RRAS
NGF Signaling	2.16	0.123	-3.606	BAX,HRAS,MAP2K2,MAP3K10,MAP3K11,MAP3K12,MAP3K6,MAPK12,NGFR,RASD2,RPS6KB2,RRAS,SMPD1,SMPD4
Coronavirus Pathogenesis Pathway	2.15	0.113	1	BAX,CXCL8,DDX58,E2F1,FAU,IFNB1,IL6,MAPK11,MAPK12,MAVS,RPS15,RPS2,RPS28,RPS5,RPS9,SUV39H1,TGFB1
IL-6 Signaling	2.15	0.119	0	CD14,CSNK2B,CXCL8,HRAS,HSPB1,IL1RAPL2,IL6,JAK2,MAP2K2,MAPK11,MAPK12,NGFR,RASD2,RRAS,TNFAIP6
Cardiac Hypertrophy Signaling (Enhanced)	2.14	0.0865	-2.466	CTF1,CXCL8,DVL1,EIF4EBP1,FGF2,GNA11,GSK3A,HDAC5,HDAC7,HRAS,HSPB1,IL6,ITGA5,ITGB4,ITPR3,JAK2,MAP2K2,MAP3K10,MAP3K11,MAP3K12,MAP3K6,MAPK11,MAPK12,MEF2C,MEF2D,MKNK2,NGFR,PKN1,PLCB3,PLCD1,PLCD3,PLCH2,PLCL1,PRKCG,RASD2,RPS6KB2,RRAS,TGFB1,TNFSF10,TNFSF12,TNFSF13B,TSC2,WNT3A
Colanic Acid Building Blocks Biosynthesis	2.13	0.286	-2	GALK1,GMPPB,GPI,PMM1
Endothelin-1 Signaling	2.13	0.106	-3.638	ECE2,GNA11,HRAS,ITPR3,MAPK11,MAPK12,MAPK15,NOS1,PLA2G4F,PLA2G6,PLCB3,PLCD1,PLCD3,PLCH2,PLCL1,PLD2,PRKCG,RASD2,RRAS,SHC2
Agrin Interactions at Neuromuscular Junction	2.12	0.143	-3	AGRN,DVL1,ERBB2,HRAS,MAPK12,PAK4,PXN,RAC3,RASD2,RRAS
Actin Nucleation by ARP-WASP Complex	2.12	0.136	-2.121	BAIAP2,HRAS,ITGA5,ITGB4,PPP1R12C,RAC3,RASD2,RHOD,RHOT2,RRAS,WAS
FAK Signaling	2.1	0.125	NA	BCAR1,CAPN1,CSK,HRAS,ITGA5,ITGB4,MAP2K2,PAK4,PXN,RASD2,RRAS,TLN1,WAS
ERK/MAPK Signaling	2.1	0.104	-2.524	BCAR1,EIF4EBP1,HRAS,HSPB1,ITGA5,ITGB4,MAP2K2,MKNK2,PAK4,PLA2G4F,PLA2G6,PPP1R14B,PPP2R1A,PPP2R3B,PRKCG,PXN,RAC3,RAPGEF1,RASD2,RRAS,TLN1
Methylglyoxal Degradation I	2.00	0.667	NA	HAGH,HAGHL
Proline Degradation	2.01	0.667	NA	ALDH4A1,LOC102724788/PRODH
Thiosulfate Disproportionation III (Rhodanese)	2.02	0.667	NA	MPST,TST
Synaptogenesis Signaling Pathway	2.03	0.0929	-4.158	APOE,CDH24,DLG4,EFNA3,EFNB1,EIF4EBP1,EPHB3,EPHB6,GPAA1,GRIN1,GRIN3A,GRIN3B,HRAS,LRP1,NECTIN1,NLGN2,RAB3A,RAPGEF1,RASD2,RPS6KB2,RRAS,SHC2,SNCG,STX1A,STXBP2,SYT7,SYT8,TLN1,WAS
CDK5 Signaling	1.97	0.12	-1.508	CAPN1,FOSB,HRAS,MAP2K2,MAPK11,MAPK12,MAPK15,NGFR,PPP1R14B,PPP2R1A,PPP2R3B,RASD2,RRAS
Bladder Cancer Signaling	1.95	0.124	-1	CXCL8,E2F1,ERBB2,FGF2,HRAS,MAP2K2,MMP15,MMP2,PGF,RASD2,RRAS,SUV39H1
Role of MAPK Signaling in Inhibiting the Pathogenesis of Influenza	1.92	0.133	-0.632	BAX,CXCL10,CXCL8,IFNB1,IL6,MAP2K2,MAPK11,MAPK12,PLA2G4F,PLA2G6
Pathogenesis of Multiple Sclerosis	1.89	0.333	NA	CXCL10,CXCL11,CXCL9
D-myo-inositol (1,4,5)-Trisphosphate Biosynthesis	1.86	0.2	-2.236	PI4KA,PIP5K1C,PLCB3,PLCD1,PLCD3
Huntington's Disease Signaling	1.86	0.0962	-0.632	ATP5F1D,BAX,CAPN1,CTSD,DLG4,GNA11,GNB2,GPAA1,HAP1,HDAC5,HDAC7,HIP1,HRAS,MAP3K10,PLCB3,POLR2A,POLR2E,POLR2I,POLR2J,PRKCG,RCOR2,STX1A,UBE2S
Ceramide Signaling	1.86	0.125	-2.646	CNKSR1,CTSD,HRAS,NGFR,PPP2R1A,PPP2R3B,RASD2,RRAS,SMPD1,SMPD4,SPHK2
Role of NFAT in Cardiac Hypertrophy	1.83	0.0981	-2.5	CTF1,GNB2,HDAC5,HDAC7,HRAS,IL6,ITPR3,MAP2K2,MAPK11,MAPK12,MEF2C,MEF2D,PLCB3,PLCD1,PLCD3,PLCH2,PLCL1,PRKCG,RASD2,RRAS,TGFB1
Tumor Microenvironment Pathway	1.8	0.102	-0.471	CD274,CSPG4,CXCL8,FGF2,FOXO6,HRAS,IDO1,IL6,ITGA5,JAK2,MAP2K2,MMP15,MMP2,PDCD1LG2,PGF,RASD2,RRAS,TGFB1
IL-17A Signaling in Gastric Cells	1.79	0.192	NA	CXCL10,CXCL11,CXCL8,MAPK11,MAPK12
Glycolysis I	1.79	0.192	-1.342	ALDOA,ALDOC,GPI,PFKL,PGAM4
Semaphorin Neuronal Repulsive Signaling Pathway	1.78	0.108	-1.807	CSPG4,ERBB2,ITGA5,ITGB4,MAP2K2,MYL6B,MYL9,PAK4,PIP5K1C,PLXNA1,PLXNA3,PLXNB1,RRAS,SEMA3F,SEMA6C
BEX2 Signaling Pathway	1.77	0.127	-1.265	ERBB2,LDB1,LGALS1,MAPK12,MMP2,NGFR,PGF,PPP2R1A,PPP2R3B,TSC2
HMGB1 Signaling	1.76	0.103	-2.111	CXCL8,HRAS,IL6,KAT2A,MAP2K2,MAPK11,MAPK12,NGFR,RAC3,RASD2,RHOD,RHOT2,RRAS,TGFB1,TNFSF10,TNFSF12,TNFSF13B
NER Pathway	1.75	0.117	-2.887	ERCC2,GPS1,H4C15,LIG1,POLD1,POLD2,POLR2A,POLR2E,POLR2I,POLR2J,SLC19A1,XRCC1
Pentose Phosphate Pathway	1.75	0.3	NA	H6PD,PGLS,TKT
Regulation of eIF4 and p70S6K Signaling	1.74	0.102	-0.816	EIF4EBP1,FAU,HRAS,ITGA5,ITGB4,MAP2K2,MAPK11,MAPK12,PPP2R1A,PPP2R3B,RASD2,RPS15,RPS2,RPS28,RPS5,RPS9,RRAS
nNOS Signaling in Neurons	1.72	0.149	-1.342	CAPN1,DLG4,GRIN1,GRIN3A,GRIN3B,NOS1,PRKCG
Pentose Phosphate Pathway (Oxidative Branch)	1.72	0.5	NA	H6PD,PGLS
Neuregulin Signaling	1.69	0.114	-2.333	BTC,DLG4,ERBB2,GRB7,HRAS,ITGA5,ITGB4,MAP2K2,PRKCG,RASD2,RPS6KB2,RRAS
Xenobiotic Metabolism General Signaling Pathway	1.68	0.105	-3.742	ABCA2,FTL,HRAS,MAP2K2,MAP3K10,MAP3K11,MAP3K12,MAP3K6,MAPK11,MAPK12,NR1H2,NR1I3,PRKCG,RASD2,RRAS
PAK Signaling	1.67	0.113	-3.162	EPHB3,HRAS,ITGA5,ITGB4,MAP2K2,MAPK12,MYL6B,MYL9,PAK4,PXN,RASD2,RRAS
D-myo-inositol-5-phosphate Metabolism	1.65	0.102	-3.5	CILP,DOT1L,DUSP8,ITPK1,NT5C,NUDT14,PGAM4,PLCB3,PLCD1,PLCD3,PPFIA3,PPP1R12C,PPP1R14B,PPP1R1A,PTPN23,SSH3
Aldosterone Signaling in Epithelial Cells	1.63	0.101	-3.051	ASIC1,ASIC3,CRYAB,DNAJC4,HSPB1,ITPR3,MAP2K2,PI4KA,PIP5K1C,PLCB3,PLCD1,PLCD3,PLCH2,PLCL1,PRKCG,SLC9A1
Phagosome Formation	1.61	0.105	NA	C3AR1,FCGR2A,ITGA5,ITGB4,PLCB3,PLCD1,PLCD3,PLCH2,PLCL1,PRKCG,RAC3,RHOD,RHOT2,TLR3
Superpathway of Inositol Phosphate Compounds	1.59	0.0955	-3.9	CILP,DOT1L,DUSP8,INPP5J,ITPK1,NT5C,NUDT14,PGAM4,PI4KA,PIP5K1C,PLCB3,PLCD1,PLCD3,PPFIA3,PPP1R12C,PPP1R14B,PPP1R1A,PTPN23,SSH3
B Cell Receptor Signaling	1.59	0.0968	-1.291	BCL2A1,CARD10,CSK,FCGR2A,GSK3A,HRAS,INPP5J,MAP2K2,MAP3K10,MAP3K11,MAP3K12,MAP3K6,MAPK11,MAPK12,MEF2C,RASD2,RPS6KB2,RRAS
GNRH Signaling	1.58	0.0983	-3.873	GNA11,HRAS,ITPR3,MAP2K2,MAP3K10,MAP3K11,MAP3K12,MAP3K6,MAPK11,MAPK12,MMP2,PAK4,PLCB3,PRKCG,PXN,RASD2,RRAS
STAT3 Pathway	1.56	0.104	-1.732	FGF2,HRAS,JAK2,MAP2K2,MAP3K10,MAP3K11,MAP3K12,MAPK11,MAPK12,NGFR,RASD2,RRAS,SOCS7,TGFB1
Role of MAPK Signaling in Promoting the Pathogenesis of Influenza	1.55	0.109	-3.464	ATP6V1B1,ATP6V1F,BAX,HRAS,MAP2K2,MAPK11,MAPK12,PLA2G4F,PLA2G6,RASD2,RRAS,TCIRG1
RhoA Signaling	1.54	0.106	-2.111	ARHGAP1,BAIAP2,CDC42EP5,MYL6B,MYL9,PFN1,PI4KA,PIP5K1C,PKN1,PLXNA1,RHPN1,SEMA3F,SEPTIN4
Synaptic Long Term Depression	1.53	0.0952	-2.5	GNA11,HRAS,ITPR3,MAP2K2,NOS1,NT5C,PLA2G4F,PLA2G6,PLCB3,PLCD1,PLCD3,PLCH2,PLCL1,PPP2R1A,PPP2R3B,PRKCG,RASD2,RRAS
Production of Nitric Oxide and Reactive Oxygen Species in Macrophages	1.53	0.0952	-2	APOE,CLU,CYBA,JAK2,MAP3K10,MAP3K11,MAP3K12,MAP3K6,MAPK11,MAPK12,NGFR,PPP1R14B,PPP2R1A,PPP2R3B,PRKCG,RAC3,RHOD,RHOT2
BER pathway	1.53	0.25	NA	LIG1,PNKP,XRCC1
CCR3 Signaling in Eosinophils	1.52	0.105	-3	GNB2,HRAS,ITPR3,MAP2K2,MAPK11,MAPK12,PAK4,PLA2G4F,PLA2G6,PLCB3,PRKCG,RASD2,RRAS
Activation of IRF by Cytosolic Pattern Recognition Receptors	1.52	0.127	0.707	DDX58,IFIH1,IFIT2,IFNB1,IL6,MAPK12,MAVS,PIN1
Dopamine-DARPP32 Feedback in cAMP Signaling	1.52	0.0982	-2.324	CSNK1G2,GRIN1,GRIN3A,GRIN3B,ITPR3,KCNJ11,NOS1,PLCB3,PLCD1,PLCD3,PLCH2,PLCL1,PPP1R14B,PPP2R1A,PPP2R3B,PRKCG
Citrulline-Nitric Oxide Cycle	1.51	0.4	NA	ASL,NOS1
Estrogen Receptor Signaling	1.51	0.0854	-3.402	ATP5F1D,CYC1,DLG4,EIF4EBP1,FOXO6,GNA11,GSK3A,HRAS,JAK2,MAP2K2,MED12,MED16,MMP15,MMP2,MYL6B,MYL9,PELP1,PGF,PLCB3,PLCD1,PLCD3,PLCH2,PLCL1,PRKCG,RASD2,RPS6KB2,RRAS,SHC2
Molecular Mechanisms of Cancer	1.51	0.0825	NA	ARHGEF16,ARHGEF17,ARHGEF19,ARHGEF4,BAX,CDK10,CDK16,DVL1,E2F1,GNA11,GSK3A,HRAS,ITGA5,ITGB4,JAK2,LRP1,MAP2K2,MAPK11,MAPK12,PAK4,PLCB3,PMAIP1,PRKCG,PSENEN,RAC3,RAPGEF1,RASD2,RHOD,RHOT2,RRAS,SUV39H1,TGFB1,WNT3A
PPAR_/RXR_ Activation	1.49	0.0942	0.632	AIP,GNA11,HRAS,IL1RAPL2,IL6,JAK2,MAP2K2,MED12,MEF2C,PLCB3,PLCD1,PLCD3,PLCH2,PLCL1,RASD2,RRAS,SLC27A1,TGFB1
HIF1_ Signaling	1.48	0.0927	-1.606	EGLN2,EIF4EBP1,ELOB,FGF2,GPI,HRAS,IL6,MAP2K2,MKNK2,MMP15,MMP2,NAA10,PGF,PRKCG,RASD2,RPS6KB2,RRAS,STUB1,TGFB1
Glioblastoma Multiforme Signaling	1.47	0.097	-2.496	E2F1,HRAS,ITPR3,MAP2K2,PLCB3,PLCD1,PLCD3,PLCH2,PLCL1,RAC3,RASD2,RHOD,RHOT2,RRAS,TSC2,WNT3A
Insulin Receptor Signaling	1.47	0.101	-1.155	ASIC1,ASIC3,EIF4EBP1,GSK3A,HRAS,INPP5J,JAK2,MAP2K2,PPP1R14B,RAPGEF1,RASD2,RPS6KB2,RRAS,TSC2
CD27 Signaling in Lymphocytes	1.46	0.132	-1.89	MAP2K2,MAP3K10,MAP3K11,MAP3K12,MAP3K6,MAPK12,SIVA1
Systemic Lupus Erythematosus In B Cell Signaling Pathway	1.46	0.0873	0.408	CSK,CXCL8,FCGR2A,FOXO6,HRAS,IFIH1,IFIT2,IFNB1,IL6,INPP5J,JAK2,MAP2K2,MAVS,PRKCG,RAC3,RASD2,RASGRP3,RRAS,SHC2,TGFB1,TLR3,TNFSF10,TNFSF12,TNFSF13B
Neuropathic Pain Signaling In Dorsal Horn Neurons	1.46	0.109	-2.111	GRIN1,GRIN3A,GRIN3B,ITPR3,KCNN4,PLCB3,PLCD1,PLCD3,PLCH2,PLCL1,PRKCG
Phospholipases	1.44	0.123	-2.121	PLA2G4F,PLA2G6,PLCB3,PLCD1,PLCD3,PLCH2,PLCL1,PLD2
Hereditary Breast Cancer Signaling	1.44	0.1	NA	DPF1,E2F1,FAAP100,HDAC5,HDAC7,HRAS,POLR2A,POLR2E,POLR2I,POLR2J,RASD2,RRAS,SFN,SLC19A1
Fatty Acid Activation	1.43	0.231	NA	SLC27A1,SLC27A4,SLC27A5
Apelin Endothelial Signaling Pathway	1.42	0.104	-2.111	GNA11,HDAC5,HRAS,MAP2K2,MAPK12,MEF2C,MEF2D,PLCB3,PRKCG,RASD2,RPS6KB2,RRAS
Endocannabinoid Neuronal Synapse Pathway	1.42	0.102	-2.111	FAAH,GNA11,GRIN1,GRIN3A,GRIN3B,MAPK11,MAPK12,MAPK15,PLCB3,PLCD1,PLCD3,PLCH2,PLCL1
Role of IL-17F in Allergic Inflammatory Airway Diseases	1.41	0.14	1.342	CXCL10,CXCL5,CXCL6,CXCL8,IL6,MAP2K2
Tight Junction Signaling	1.41	0.0952	NA	CEBPA,CLDN15,CLDN4,CLDN9,CPSF1,GPAA1,HSF1,MYH14,MYL6B,MYL9,NECTIN1,NGFR,PPP2R1A,PPP2R3B,SPTAN1,TGFB1
p70S6K Signaling	1.4	0.101	-1.508	HRAS,MAP2K2,PLCB3,PLCD1,PLCD3,PLCH2,PLCL1,PPP2R1A,PPP2R3B,PRKCG,RASD2,RRAS,SFN
IGF-1 Signaling	1.38	0.106	-1.414	CSNK2B,HRAS,IGFBP2,JAK2,MAP2K2,PXN,RASD2,RPS6KB2,RRAS,SFN,SOCS7
Circadian Rhythm Signaling	1.38	0.152	NA	GRIN1,GRIN3A,GRIN3B,NR1D1,PER1
Aryl Hydrocarbon Receptor Signaling	1.38	0.0979	0	AIP,ALDH3A1,ALDH3B2,ALDH4A1,BAX,CTSD,E2F1,HSPB1,IL6,NFIC,NFIX,RARA,TGFB1,TP73
Natural Killer Cell Signaling	1.38	0.0914	-2.357	COL18A1,FCGR2A,HRAS,JAK2,MAP2K2,MAP3K10,MAP3K11,MAP3K12,MAP3K6,MAPK11,MAPK12,PAK4,PXN,RAC3,RASD2,RRAS,TNFSF10,WAS
Triacylglycerol Biosynthesis	1.37	0.136	-2.449	AGPAT1,AGPAT2,DGAT1,LPIN3,MBOAT7,PLPPR3
LPS/IL-1 Mediated Inhibition of RXR Function	1.37	0.0889	0.707	ALDH3A1,ALDH3B2,ALDH4A1,APOE,CD14,CHST3,CRAT,CYP2A6 (includes others),ECSIT,FABP3,IL1RAPL2,NGFR,NR1H2,NR1I3,PLTP,RARA,SLC27A1,SLC27A4,SLC27A5,SULT2B1
Arginine Biosynthesis IV	1.36	0.333	NA	ASL,GLUD2
Tryptophan Degradation to 2-amino-3-carboxymuconate Semialdehyde	1.36	0.333	NA	HAAO,IDO1
Role of IL-17A in Psoriasis	1.34	0.214	NA	CXCL5,CXCL6,CXCL8
Urate Biosynthesis/Inosine 5'-phosphate Degradation	1.34	0.214	NA	IMPDH1,NT5C,NT5C3A
